# Supplementary material for: Utility of constraints reflecting system stability on analyses for biological models
Source: PLoS Comput Biol. 2022 Sep 9;18(9):e1010441. doi: 10.1371/journal.pcbi.1010441 (PMC9491612; doi:10.1371/journal.pcbi.1010441)
Supplement: S1 File — (ZIP) [file pcbi.1010441.s008.zip]

Archive with 14 entries (13 files):
- SBML_models/
- __MACOSX/._SBML_models
- SBML_models/AA_model.xml
- SBML_models/.DS_Store
- __MACOSX/SBML_models/._.DS_Store
- SBML_models/T1r.xml
- SBML_models/T6r.xml
- SBML_models/T7r.xml
- SBML_models/NFKb_model.xml
- SBML_models/T8r.xml
- SBML_models/T4r.xml
- SBML_models/T5r.xml
- SBML_models/T2r.xml
- SBML_models/T3r.xml
