# Supplementary material for: Utility of constraints reflecting system stability on analyses for biological models
Source: PLoS Comput Biol. 2022 Sep 9;18(9):e1010441. doi: 10.1371/journal.pcbi.1010441 (PMC9491612; doi:10.1371/journal.pcbi.1010441)
Supplement: S2 File — The codes are also available at the following URL: https://github.com/kyoshiaki-tky/teaps_project. (ZIP) [file pcbi.1010441.s009.zip]

Archive with 403 entries (270 files):
- teaps_project/
- __MACOSX/._teaps_project
- teaps_project/.DS_Store
- teaps_project/SBML_models/
- __MACOSX/teaps_project/._SBML_models
- teaps_project/MB_constraint_example.txt
- teaps_project/Model/
- teaps_project/.gitattributes
- teaps_project/ReadMe.txt
- __MACOSX/teaps_project/._ReadMe.txt
- teaps_project/codes/
- teaps_project/.git/
- teaps_project/LICENSE.txt
- __MACOSX/teaps_project/._LICENSE.txt
- teaps_project/SBML_models/AA_model.xml
- teaps_project/SBML_models/.DS_Store
- __MACOSX/teaps_project/SBML_models/._.DS_Store
- teaps_project/SBML_models/T1r.xml
- teaps_project/SBML_models/T6r.xml
- teaps_project/SBML_models/T7r.xml
- teaps_project/SBML_models/NFKb_model.xml
- teaps_project/SBML_models/T8r.xml
- teaps_project/SBML_models/T4r.xml
- teaps_project/SBML_models/T5r.xml
- teaps_project/SBML_models/T2r.xml
- teaps_project/SBML_models/T3r.xml
- teaps_project/Model/.DS_Store
- teaps_project/Model/T3/
- teaps_project/codes/Teaps/
- teaps_project/codes/modelPrep/
- teaps_project/codes/.DS_Store
- teaps_project/codes/main.asv
- teaps_project/codes/calc/
- teaps_project/codes/main.m
- __MACOSX/teaps_project/codes/._main.m
- teaps_project/codes/modelFilesPrep.m
- teaps_project/codes/mainCal.m
- __MACOSX/teaps_project/codes/._mainCal.m
- teaps_project/codes/import/
- teaps_project/.git/config
- teaps_project/.git/objects/
- teaps_project/.git/HEAD
- teaps_project/.git/info/
- teaps_project/.git/logs/
- teaps_project/.git/description
- teaps_project/.git/hooks/
- teaps_project/.git/refs/
- teaps_project/.git/index
- teaps_project/.git/branches/
- teaps_project/.git/COMMIT_EDITMSG
- teaps_project/.git/FETCH_HEAD
- teaps_project/Model/T3/Parameters.csv
- teaps_project/Model/T3/JacbSBML.m
- teaps_project/Model/T3/T3.xml
- teaps_project/Model/T3/T3_dUSBML_xu.csv
- teaps_project/Model/T3/T3_for_JacCalc.mac
- teaps_project/Model/T3/MB_constraint.m
- teaps_project/Model/T3/odeSBML.m
- teaps_project/Model/T3/T3_jacobian.txt
- teaps_project/Model/T3/State_variables.csv
- teaps_project/codes/Teaps/minFunc_2012/
- teaps_project/codes/Teaps/dist_conv_judge.m
- __MACOSX/teaps_project/codes/Teaps/._dist_conv_judge.m
- teaps_project/codes/Teaps/.DS_Store
- teaps_project/codes/Teaps/Teaps_run.m
- teaps_project/codes/Teaps/dist_conv_judge2.m
- __MACOSX/teaps_project/codes/Teaps/._dist_conv_judge2.m
- teaps_project/codes/modelPrep/MB_constraint_template.txt
- teaps_project/codes/modelPrep/MML2MatEq.m
- teaps_project/codes/modelPrep/odeSetup.m
- teaps_project/codes/modelPrep/extractSBMLode.m
- teaps_project/codes/calc/solve_CVode.m
- teaps_project/codes/calc/Conv_check.m
- __MACOSX/teaps_project/codes/calc/._Conv_check.m
- teaps_project/codes/calc/.DS_Store
- teaps_project/codes/calc/tocf.m
- teaps_project/codes/calc/sim_fitTC.m
- teaps_project/codes/calc/Conv_calc.m
- teaps_project/codes/calc/parfor_progress.m
- teaps_project/codes/import/importFuncSBML.m
- teaps_project/codes/import/MML2MatEq2.m
- teaps_project/codes/import/importParameters.m
- teaps_project/codes/import/importStr.m
- teaps_project/.git/objects/0d/
- teaps_project/.git/objects/92/
- teaps_project/.git/objects/0c/
- teaps_project/.git/objects/3e/
- teaps_project/.git/objects/50/
- teaps_project/.git/objects/57/
- teaps_project/.git/objects/6f/
- teaps_project/.git/objects/9e/
- teaps_project/.git/objects/32/
- teaps_project/.git/objects/35/
- teaps_project/.git/objects/69/
- teaps_project/.git/objects/3d/
- teaps_project/.git/objects/58/
- teaps_project/.git/objects/67/
- teaps_project/.git/objects/93/
- teaps_project/.git/objects/94/
- teaps_project/.git/objects/60/
- teaps_project/.git/objects/5a/
- teaps_project/.git/objects/33/
- teaps_project/.git/objects/05/
- teaps_project/.git/objects/9c/
- teaps_project/.git/objects/ad/
- teaps_project/.git/objects/bb/
- teaps_project/.git/objects/d7/
- teaps_project/.git/objects/df/
- teaps_project/.git/objects/da/
- teaps_project/.git/objects/ae/
- teaps_project/.git/objects/d8/
- teaps_project/.git/objects/e2/
- teaps_project/.git/objects/c0/
- teaps_project/.git/objects/ee/
- teaps_project/.git/objects/c9/
- teaps_project/.git/objects/fc/
- teaps_project/.git/objects/fd/
- teaps_project/.git/objects/cf/
- teaps_project/.git/objects/ca/
- teaps_project/.git/objects/c1/
- teaps_project/.git/objects/c6/
- teaps_project/.git/objects/ec/
- teaps_project/.git/objects/20/
- teaps_project/.git/objects/27/
- teaps_project/.git/objects/4b/
- teaps_project/.git/objects/pack/
- teaps_project/.git/objects/11/
- teaps_project/.git/objects/74/
- teaps_project/.git/objects/1a/
- teaps_project/.git/objects/10/
- teaps_project/.git/objects/75/
- teaps_project/.git/objects/86/
- teaps_project/.git/objects/2a/
- teaps_project/.git/objects/2f/
- teaps_project/.git/objects/9f/
- teaps_project/.git/objects/6b/
- teaps_project/.git/objects/07/
- teaps_project/.git/objects/36/
- teaps_project/.git/objects/5c/
- teaps_project/.git/objects/09/
- teaps_project/.git/objects/info/
- teaps_project/.git/objects/91/
- teaps_project/.git/objects/96/
- teaps_project/.git/objects/98/
- teaps_project/.git/objects/3f/
- teaps_project/.git/objects/30/
- teaps_project/.git/objects/5b/
- teaps_project/.git/objects/08/
- teaps_project/.git/objects/01/
- teaps_project/.git/objects/06/
- teaps_project/.git/objects/6c/
- teaps_project/.git/objects/39/
- teaps_project/.git/objects/99/
- teaps_project/.git/objects/52/
- teaps_project/.git/objects/55/
- teaps_project/.git/objects/63/
- teaps_project/.git/objects/0f/
- teaps_project/.git/objects/d3/
- teaps_project/.git/objects/a7/
- teaps_project/.git/objects/b1/
- teaps_project/.git/objects/dc/
- teaps_project/.git/objects/d2/
- teaps_project/.git/objects/de/
- teaps_project/.git/objects/a6/
- teaps_project/.git/objects/b9/
- teaps_project/.git/objects/a1/
- teaps_project/.git/objects/ef/
- teaps_project/.git/objects/cd/
- teaps_project/.git/objects/f7/
- teaps_project/.git/objects/e7/
- teaps_project/.git/objects/cb/
- teaps_project/.git/objects/e0/
- teaps_project/.git/objects/46/
- teaps_project/.git/objects/2c/
- teaps_project/.git/objects/79/
- teaps_project/.git/objects/84/
- teaps_project/.git/objects/4a/
- teaps_project/.git/objects/24/
- teaps_project/.git/objects/23/
- teaps_project/.git/objects/15/
- teaps_project/.git/objects/85/
- teaps_project/.git/objects/82/
- teaps_project/.git/objects/2e/
- teaps_project/.git/objects/47/
- teaps_project/.git/objects/78/
- teaps_project/.git/objects/8b/
- teaps_project/.git/info/exclude
- teaps_project/.git/logs/HEAD
- teaps_project/.git/logs/refs/
- teaps_project/.git/hooks/commit-msg.sample
- teaps_project/.git/hooks/pre-rebase.sample
- teaps_project/.git/hooks/pre-commit.sample
- teaps_project/.git/hooks/applypatch-msg.sample
- teaps_project/.git/hooks/fsmonitor-watchman.sample
- teaps_project/.git/hooks/pre-receive.sample
- teaps_project/.git/hooks/prepare-commit-msg.sample
- teaps_project/.git/hooks/post-update.sample
- teaps_project/.git/hooks/pre-merge-commit.sample
- teaps_project/.git/hooks/pre-applypatch.sample
- teaps_project/.git/hooks/pre-push.sample
- teaps_project/.git/hooks/update.sample
- teaps_project/.git/hooks/push-to-checkout.sample
- teaps_project/.git/refs/heads/
- teaps_project/.git/refs/tags/
- teaps_project/.git/refs/remotes/
- teaps_project/codes/Teaps/minFunc_2012/example_derivativeCheck.m
- teaps_project/codes/Teaps/minFunc_2012/autoDif/
- teaps_project/codes/Teaps/minFunc_2012/.DS_Store
- __MACOSX/teaps_project/codes/Teaps/minFunc_2012/._.DS_Store
- teaps_project/codes/Teaps/minFunc_2012/example_minFunc.m
- teaps_project/codes/Teaps/minFunc_2012/logisticExample/
- teaps_project/codes/Teaps/minFunc_2012/mexAll.m
- teaps_project/codes/Teaps/minFunc_2012/rosenbrock.m
- teaps_project/codes/Teaps/minFunc_2012/minFunc/
- teaps_project/.git/objects/0d/7e4552ff9699af4b8e008b661a2b9087f2491a
- teaps_project/.git/objects/0d/98b27f6897b2eb5cd80e16d6710774a55bacba
- teaps_project/.git/objects/92/92f2c601f0d49cd0bc694eca8ecbaf93ab33f9
- teaps_project/.git/objects/92/54dd0d96bb7dd032d5d5595d896a2007f17b51
- teaps_project/.git/objects/0c/9e7c6a02e9a3fc1a4e57d8e56c6906663bf912
- teaps_project/.git/objects/0c/9bf3033a033e08f1d226a7a840e4aa2d64c797
- teaps_project/.git/objects/3e/ce16b694b4d14c9dc28fbc9bb6841a2d1725c7
- teaps_project/.git/objects/50/08ddfcf53c02e82d7eee2e57c38e5672ef89f6
- teaps_project/.git/objects/57/b2378feb87708a21f04c8245dfd7ab51028106
- teaps_project/.git/objects/6f/7c0f123fd96099a8e2ae9190d78514b271d4c5
- teaps_project/.git/objects/9e/a1498e5304d344fba0f59d410551acf0ebdbd5
- teaps_project/.git/objects/32/d3316b289ff12d7516eeb2fcd45f871e0a2fb0
- teaps_project/.git/objects/35/f0eee671c55de634266b251454d795a178de11
- teaps_project/.git/objects/69/c6cc8317d55cefac8c5736e09c193078c2b878
- teaps_project/.git/objects/3d/1e4b98cc36156e249bb4eaa8de318dd43368e6
- teaps_project/.git/objects/3d/782406dc0b8ac9530841ac91ad1a769323590d
- teaps_project/.git/objects/58/1a7fb9a0a5215d07ae167108bcb7ebac7c077d
- teaps_project/.git/objects/67/41cd902fb34b1df72816203b2f426fdf7aeac2
- teaps_project/.git/objects/93/ee757a99f547c2700e432dd3e4f4f8563eac74
- teaps_project/.git/objects/94/9e3416bbcb570ecd4e879c81f110376956f43c
- teaps_project/.git/objects/60/b76123053233b7991fef692587a7cdd322cabe
- teaps_project/.git/objects/5a/d5fd93ef4df39dbd4eb7c5a2871ee4e03a3fb7
- teaps_project/.git/objects/5a/57e08976e3e6c884f246a3838943716e35507f
- teaps_project/.git/objects/33/d3091efffc1cd06f3e9a1895d0659e52c289a0
- teaps_project/.git/objects/05/c9d2c39f27086b33c6072a4c445048568f6a90
- teaps_project/.git/objects/9c/dbac403d85f609ca9ddbd6e9def1a981e5f2a2
- teaps_project/.git/objects/9c/6c26ef6c63e8345fcc0d6123c2c5faebcffabe
- teaps_project/.git/objects/ad/ddfc0db44e004a88cf82ac55f2c6ff2ad69214
- teaps_project/.git/objects/bb/eb7076f356309e8bff1b87361ff43396e9e67a
- teaps_project/.git/objects/d7/44938c1b78b187db6cc3b29075046186f32b87
- teaps_project/.git/objects/df/e0770424b2a19faf507a501ebfc23be8f54e7b
- teaps_project/.git/objects/da/339bf74c14664c5b531122cc26d96ec9675dba
- teaps_project/.git/objects/ae/645528ce2acaa15a0ede3c7f56cdd38eb5f8e3
- teaps_project/.git/objects/d8/7db3df21c36fecfd2989f4b93cf009e49cdfff
- teaps_project/.git/objects/e2/3e473d88f67f5802f7b6eb75b30937d4a4702c
- teaps_project/.git/objects/c0/91a47d0cc750c6df54fa23ea0a201fd2e3c9b7
- teaps_project/.git/objects/ee/e883d01da3c6961e9430c38bfd3dcc1f7d7a0b
- teaps_project/.git/objects/c9/97615d2fac88c7ac42dcc2cfe9ffccbed183f0
- teaps_project/.git/objects/fc/3e42ef0822e70cdd237b57a297a7bb2886e702
- teaps_project/.git/objects/fc/aef167ef7dc0aa6df88888d31101beca977c0c
- teaps_project/.git/objects/fd/8ae443d364af11efc5ebf3ac7f5352f9eda3cb
- teaps_project/.git/objects/fd/3598b97274f59a01989a94a1c91be07708aa86
- teaps_project/.git/objects/cf/86b0b5ba7a64c8327241cfa35796f2536c647b
- teaps_project/.git/objects/ca/92844482222ec33e4495eef45d96a911377acd
- teaps_project/.git/objects/c1/c4028c4d7a985caa877c24157f8886f9f80ea5
- teaps_project/.git/objects/c6/aeda9a4bcd1b7b5fe48410ee44a493137b35cc
- teaps_project/.git/objects/ec/7f9a92925cc7716c3d2c7c0caa3454eed7bcdf
- teaps_project/.git/objects/20/4a76131672ffb61fb1eb428ab85b61195cbb75
- teaps_project/.git/objects/27/13c1491f106d78a14cc061490b1aca33a8a292
- teaps_project/.git/objects/4b/290167a9c624157a60b8fb39e2dc7c428b4c1c
- teaps_project/.git/objects/11/2bdc19b28a35f16485b09774d8061fbc075add
- teaps_project/.git/objects/74/84e51a497a0089614905dd70f2d4ac42962c28
- teaps_project/.git/objects/1a/816f10ca9e8167409201bf520cc5e8ad63b7b9
- teaps_project/.git/objects/1a/87a91020b7d7610c1011038dcebc2993674075
- teaps_project/.git/objects/10/d8d6531277a22c22f61c1400560a24e6f05309
- teaps_project/.git/objects/75/07a40eed6aa86fe7e378336dd817ae1a40ee93
- teaps_project/.git/objects/75/1ffa705fd9803b7fc130d800d180bfa944d121
- teaps_project/.git/objects/86/c596ae78e96bb3d15659440a24ba1cfbcc30ce
- teaps_project/.git/objects/86/b82dd1ccf0046287b1e5bb5ed8b274a07113b9
- teaps_project/.git/objects/2a/714e45dd274046cc60bdd38887499f1e6132b4
- teaps_project/.git/objects/2f/8226e44bf8e743afb6ee4676eeb29940dab03a
- teaps_project/.git/objects/9f/977bf81361bc5e1cf0b87c5635b8d8e9863e23
- teaps_project/.git/objects/9f/e5142cd8483ce1885f972c0bd8f9f6196f4d39
- teaps_project/.git/objects/9f/667268e5a375793a6a984bcda3370c56d3b3e5
- teaps_project/.git/objects/6b/0ac25b4578086c7d757e5083041939973bf718
- teaps_project/.git/objects/07/1734d7eaa3f74a8e6e4f58ff7ad4af972b8264
- teaps_project/.git/objects/07/8406190983268091049590aef7e091265806a4
- teaps_project/.git/objects/36/71a9d2a03ce451220d0ec8c6fc36dafcb8069d
- teaps_project/.git/objects/5c/a995d102aeb046da9257cd992e1f4b1b99a5cc
- teaps_project/.git/objects/09/9cea20cc11041c038e9e9410eccbf918484afd
- teaps_project/.git/objects/91/4b01f32ac7716346a36b0ce80f67ef534a61e2
- teaps_project/.git/objects/96/8870addeac64d5164a45acee4cc60fb2ddc35a
- teaps_project/.git/objects/96/9b26f749c6d6fe525bd87a20214d36151ca2fb
- teaps_project/.git/objects/98/52477abd8429e9f60a495bb7fe82286c86e905
- teaps_project/.git/objects/3f/23aa7796b288cf5008f4e15ea46516c5cab5e0
- teaps_project/.git/objects/30/b684b559b703995aa78058319cd57c321f7c9c
- teaps_project/.git/objects/5b/040bf3b16e9e9a49329e165db7888fd08dcb7b
- teaps_project/.git/objects/08/433631bac1dca9af15232272f0a415862fda1b
- teaps_project/.git/objects/08/f58c5847b136a5bda760104f3faeb706008e26
- teaps_project/.git/objects/01/8e747c77e4c8020376de4fd984aa9be2abce03
- teaps_project/.git/objects/06/6c343e93c4476554f24267d0310f1a27008f57
- teaps_project/.git/objects/06/0212cbf01b3a4005cc0bb1daba18a34a17ab3e
- teaps_project/.git/objects/06/a6bab695e1d3f2ad98e63d4f1e4eae8f4b5a0e
- teaps_project/.git/objects/6c/4ceb5860c1222319bae69e520827599ec5a61e
- teaps_project/.git/objects/39/8f86c5d39fd6450eaa4147e76812c93823552b
- teaps_project/.git/objects/99/ab3ce38c669dbb6a6190e1c143bd4da50ea05d
[truncated: 103 more entries]
