# Supplementary material for: Utility of constraints reflecting system stability on analyses for biological models
Source: PLoS Comput Biol. 2022 Sep 9;18(9):e1010441. doi: 10.1371/journal.pcbi.1010441 (PMC9491612; doi:10.1371/journal.pcbi.1010441)
Supplement: S2 File — The codes are also available at the following URL: https://github.com/kyoshiaki-tky/teaps_project. (ZIP) [file pcbi.1010441.s009.zip › teaps_project/MB_constraint_example.txt]

If a target steady state is set to (1, ..., 1),
the following mass balance constraints should be described.
(Natural constraints considering model structure.)

Model T3
u(3)=1;

Model T6
u(1)=2-u(2);
u(3)=2-u(4);

Model T7
u(1)=2-u(2);
u(3)=2-u(4);


Model T8
u(4)=1;
