# Supplementary material for: Utility of constraints reflecting system stability on analyses for biological models
Source: PLoS Comput Biol. 2022 Sep 9;18(9):e1010441. doi: 10.1371/journal.pcbi.1010441 (PMC9491612; doi:10.1371/journal.pcbi.1010441)
Supplement: S2 File — The codes are also available at the following URL: https://github.com/kyoshiaki-tky/teaps_project. (ZIP) [file pcbi.1010441.s009.zip › teaps_project/Model/T3/Parameters.csv]

name in matlab	name in CellDesigner	reaction name	initial lower limit	initial upper limit	0:fix or 1:free	search area lower limit	search area upper limit
x(1)	default	Volume	1	1	0	1	1
x(2)	k1	re1	0.001	1000	1	0.005	50000
x(3)	v2	re2	0.001	1000	1	0.005	50000
x(4)	km2	re2	0.001	1000	1	0.005	50000
x(5)	k3	re3	0.5	1000	1	0.5	50000
x(6)	k4	re4	0.001	1000	1	0.005	50000
