# Supplementary material for: Utility of constraints reflecting system stability on analyses for biological models
Source: PLoS Comput Biol. 2022 Sep 9;18(9):e1010441. doi: 10.1371/journal.pcbi.1010441 (PMC9491612; doi:10.1371/journal.pcbi.1010441)
Supplement: S2 File — The codes are also available at the following URL: https://github.com/kyoshiaki-tky/teaps_project. (ZIP) [file pcbi.1010441.s009.zip › teaps_project/Model/T3/T3_for_JacCalc.mac]

ode:[0-(x(2)*u(1))+((x(3)*u(2)*u(3))/(x(4)+u(2)))+x(5),0+(x(2)*u(1))-((x(3)*u(2)*u(3))/(x(4)+u(2)))-(x(6)*u(2)),0,0-x(5)+(x(6)*u(2))]$
var:[u(1),u(2),u(3),u(4)]$
set_display('none)$
jacobian(ode,var)$
stringout("/Volumes/DATA2/Projects/forCN/teaps_project/codes/../Model/T3/T3_jacobian.txt", %)$
