# Supplementary material for: Utility of constraints reflecting system stability on analyses for biological models
Source: PLoS Comput Biol. 2022 Sep 9;18(9):e1010441. doi: 10.1371/journal.pcbi.1010441 (PMC9491612; doi:10.1371/journal.pcbi.1010441)
Supplement: S2 File — The codes are also available at the following URL: https://github.com/kyoshiaki-tky/teaps_project. (ZIP) [file pcbi.1010441.s009.zip › teaps_project/Model/T3/MB_constraint.m]

function u = MB_constraint(u)
% describe mass balance constraints
% u: vector, parameter number x 1
%    or matrix, parameter number x number of parameter set
% ex.) GOOD expression: u(3)= 2-u(4)
% ex.) BAD  expression: u(3)+u(4)=2 

u(3)=1;

end
