# Supplementary material for: Utility of constraints reflecting system stability on analyses for biological models
Source: PLoS Comput Biol. 2022 Sep 9;18(9):e1010441. doi: 10.1371/journal.pcbi.1010441 (PMC9491612; doi:10.1371/journal.pcbi.1010441)
Supplement: S2 File — The codes are also available at the following URL: https://github.com/kyoshiaki-tky/teaps_project. (ZIP) [file pcbi.1010441.s009.zip › teaps_project/Model/T3/odeSBML.m]

function dUSBML = odeSBML(x, u)
u(u<0)=0;
dUSBML(1)=0-(x(2)*u(1))+((x(3)*u(2)*u(3))/(x(4)+u(2)))+x(5);
dUSBML(2)=0+(x(2)*u(1))-((x(3)*u(2)*u(3))/(x(4)+u(2)))-(x(6)*u(2));
dUSBML(3)=0;
dUSBML(4)=0-x(5)+(x(6)*u(2));
end
