# Supplementary material for: Utility of constraints reflecting system stability on analyses for biological models
Source: PLoS Comput Biol. 2022 Sep 9;18(9):e1010441. doi: 10.1371/journal.pcbi.1010441 (PMC9491612; doi:10.1371/journal.pcbi.1010441)
Supplement: S2 File — The codes are also available at the following URL: https://github.com/kyoshiaki-tky/teaps_project. (ZIP) [file pcbi.1010441.s009.zip › teaps_project/Model/T3/T3_jacobian.txt]

matrix([-x(2),(u(3)*x(3))/(x(4)+u(2))-(u(2)*u(3)*x(3))/(x(4)+u(2))^2,(u(2)*x(3))/(x(4)+u(2)),0],[x(2),(-x(6))-(u(3)*x(3))/(x(4)+u(2))+(u(2)*u(3)*x(3))/(x(4)+u(2))^2,-(u(2)*x(3))/(x(4)+u(2)),0],[0,0,0,0],[0,x(6),0,0]);
