# Supplementary material for: Utility of constraints reflecting system stability on analyses for biological models
Source: PLoS Comput Biol. 2022 Sep 9;18(9):e1010441. doi: 10.1371/journal.pcbi.1010441 (PMC9491612; doi:10.1371/journal.pcbi.1010441)
Supplement: S2 File — The codes are also available at the following URL: https://github.com/kyoshiaki-tky/teaps_project. (ZIP) [file pcbi.1010441.s009.zip › teaps_project/Model/T3/State_variables.csv]

name in matlab	name in CellDesigner	compartment	constant?	target value	amount/conc	should be
u(1)	s1	x(1) : default	not_csnt	1	amount	converged
u(2)	s2	x(1) : default	not_csnt	1	amount	converged
u(3)	s3	x(1) : default	not_csnt	1	amount	converged
u(4)	s4	x(1) : default	not_csnt	0	amount	divergent
