# Supplementary material for: Utility of constraints reflecting system stability on analyses for biological models
Source: PLoS Comput Biol. 2022 Sep 9;18(9):e1010441. doi: 10.1371/journal.pcbi.1010441 (PMC9491612; doi:10.1371/journal.pcbi.1010441)
Supplement: S2 File — The codes are also available at the following URL: https://github.com/kyoshiaki-tky/teaps_project. (ZIP) [file pcbi.1010441.s009.zip › teaps_project/codes/Teaps/dist_conv_judge2.m]

function dist_conv  = dist_conv_judge2(Teaps_output,beta)
%DIST_CONV_JUDGE2 

N_iter=size(Teaps_output,2);
for k = 1:(N_iter-1)
    if k==1
        max_vec = max(Teaps_output{1,k}.finalX,[],2);
        min_vec = min(Teaps_output{1,k}.finalX,[],2);
    else
        max_vec_tmp = max(Teaps_output{1,k}.finalX,[],2);
        min_vec_tmp = min(Teaps_output{1,k}.finalX,[],2);
        max_vec = max([max_vec_tmp, max_vec],[],2);
        min_vec = min([min_vec_tmp, min_vec],[],2);
        clear max_vec_tmp min_vec_tmp
    end
end

n_outside =0;
Teaps_output{1,N_iter}.finalX;
N_sample = size(Teaps_output{1,N_iter}.finalX,2);
for k = 1:N_sample
    % count max and min violation
    if sum(Teaps_output{1,N_iter}.finalX(:,k)>max_vec)>0
        n_outside=n_outside+1;
    elseif sum(Teaps_output{1,N_iter}.finalX(:,k)<min_vec)>0
        n_outside=n_outside+1;
    else
    end
end

inside_ratio = 1-n_outside/N_sample;
dist_conv = (inside_ratio >= beta);

end
