# Supplementary material for: Utility of constraints reflecting system stability on analyses for biological models
Source: PLoS Comput Biol. 2022 Sep 9;18(9):e1010441. doi: 10.1371/journal.pcbi.1010441 (PMC9491612; doi:10.1371/journal.pcbi.1010441)
Supplement: S2 File — The codes are also available at the following URL: https://github.com/kyoshiaki-tky/teaps_project. (ZIP) [file pcbi.1010441.s009.zip › teaps_project/codes/calc/tocf.m]

function time = tocf(mode) 
% TOCF ÔÌ\¦ð¬`µ½XgbvEIb`^C}ÌÇÝÝ
%
%	TOCF(M)
%	TIC Æ TOCF ÖÍAoßÔðªè·é½ßÉêÉ@\µÜ·B
%	TOC ©gÅÍATIC ðgpµÄ©çÌoßÔð®lMÅwè³ê½`®Å\¦µÜ·B
%	t = TOCF; ÍAoßúAÔAªAbÌvfðÂlzñÆµÄ t ÉoßÔðÛ¶µÜ·B
%
%	\¦`®ÉÂ¢ÄÍºLÌ\ðQlÉµÄ­¾³¢B
%	øÆµÄ\¦`®ð^¦È©Á½êÍC1`4ÌÍÍÅ0ÌvfªÈ¢àÌ¾¯ª\¦³êé`®ªIð³êÜ·B
%
%	---------------------------------------------------------------
%	| ®l |      \¦`®
%	---------------------------------------------------------------
%	|    1   |   oßÔÍ11.123456bÅ· 
%	|    2   |   oßÔÍ12ª11.123456bÅ· 
%	|    3   |   oßÔÍ1Ô12ª11.123456bÅ· 
%	|    4   |   oßÔÍ1ú1Ô12ª11.123456bÅ· 
%	|    5   |   Elapsed time is 12.123456 seconds. 
%	|    6   |   Elapsed time is 12 min 11.123456 sec. 
%	|    7   |   Elapsed time is 1 hr 12 min 11.123456 sec. 
%	|    8   |   Elapsed time is 1 day 1 hr 12 min 11.123456 sec. 
%	---------------------------------------------------------------
%
%	á
%	XgbvEHb`ÌoßÔðªÆbÅ\¦µÜ·B
%	tocf(4)
%
%	Ql toc, tic, cputime.

% --
%	Title : TOCF()
%	Author : Sach1o : http://sach1o.blog80.fc2.com/
%	Created : 2007/12/12
% //--

% üÍ`FbNÆøÈµÌêÌ
if nargin==1 & [ mode<1 | mode>8 | ~isequal(mode, floor(mode))] 
	error('æ1øÍ1`4Ì³Ì®lÅ éKvª èÜ·B');
end;

% úAAªAbÉª¯é
ntime=toc;
nday = floor(ntime/86400);
nhour = floor(mod(ntime,86400)/3600);
nmin = floor(mod(ntime,3600)/60);
nsec = mod(ntime,60);

% ÈºoÍ
if nargout==1 
	time = [nday, nhour, nmin, nsec];
elseif nargout==0 
	if nargin==0 
		if nday>0 
			mode=4;
		elseif nhour>0 
			mode=3;
		elseif nmin>0 
			mode=2;
		else 
			mode=1;
		end;
	end;

	switch mode 
		case 1 
			strtime = sprintf( '%0.6f%s', ntime, 'b');
		case 2 
			nmin = nmin + 60*nhour + 1440*nday;
			strtime = sprintf( '%02d%s%04.6f%s', nmin, 'ª', nsec, 'b');
		case 3 
			nhour = nhour + 24*nday;
			strtime = sprintf( '%d%s%02d%s%04.6f%s', nhour, 'Ô',nmin, 'ª', nsec, 'b');
		case 4 
			strtime = sprintf( '%d%s%d%s%02d%s%04.6f%s', nday, 'ú', nhour, 'Ô',nmin, 'ª', nsec, 'b');
		case 5 
			strtime = sprintf( '%0.6f%s', ntime, ' seconds');
		case 6 
			nmin = nmin + 60*nhour + 1440*nday;
			strtime = sprintf( '%02d%s%04.6f%s', nmin, ' min ', nsec, ' sec');
		case 7 
			nhour = nhour + 24*nday;
			strtime = sprintf( '%d%s%02d%s%04.6f%s', nhour, ' hr ',nmin, ' min ', nsec, ' sec');
		case 8	 
			strtime = sprintf( '%d%s%d%s%02d%s%04.6f%s', nday, ' day ', nhour, ' hr ',nmin, ' min ', nsec, ' sec');
	end;

	if mode<5 
		disp(sprintf( '%s%s%s', 'oßÔÍ', strtime, 'Å·'));
	else 
		disp(sprintf( '%s%s%s', 'Elapsed time is ', strtime, '.'));
	end;
end;
