# Supplementary material for: Utility of constraints reflecting system stability on analyses for biological models
Source: PLoS Comput Biol. 2022 Sep 9;18(9):e1010441. doi: 10.1371/journal.pcbi.1010441 (PMC9491612; doi:10.1371/journal.pcbi.1010441)
Supplement: S2 File — The codes are also available at the following URL: https://github.com/kyoshiaki-tky/teaps_project. (ZIP) [file pcbi.1010441.s009.zip › teaps_project/codes/import/MML2MatEq2.m]

function matEq = MML2MatEq(MML)
% MML is Eq written in MathML, sequential cells including strings
% Bug fix for reaction starting with "-" @181129

matEq = '';
RowN = 1;
opN = 0;
while RowN <= length(MML)
    if strfind(MML{RowN},'<apply>')
        matEq = [matEq '('];
        RowN = RowN+1;
        opN = opN+1;
        OP(opN) = operatorJudge(MML{RowN});
        countOP_use(opN) = 0;   %%
        RowN = RowN+1;
    elseif strfind(MML{RowN},'<c')
        IntMed = fliplr(strtok(fliplr(strtok(strtok(MML{RowN},'<'),'<')),'>'));
        matEq = [matEq IntMed];
        RowN = RowN+1;
        if strfind(MML{RowN}, '</math>')
        elseif isempty(strfind(MML{RowN},'</apply>'))
            matEq = [matEq OP(opN)];
            countOP_use(opN)=countOP_use(opN)+1;   %%
        end
    elseif strfind(MML{RowN},'</apply>')
        if countOP_use(opN)==0                                 %%
            if strcmp(OP(opN),'-') && (strcmp(OP(opN-1),'*')||strcmp(OP(opN-1),'/'))    %%
                matEq = [matEq '*(-1)'];                       %%
            end                                                %%
        end                                                    %%
        opN = opN-1;
        matEq = [matEq ')'];
        RowN = RowN+1;
        if strfind(MML{RowN},'<apply>')
            matEq = [matEq OP(opN)];
            countOP_use(opN)=countOP_use(opN)+1;   %%
        elseif strfind(MML{RowN},'<c')
            matEq = [matEq OP(opN)];
            countOP_use(opN)=countOP_use(opN)+1;   %%
        end
    else
        RowN = RowN+1;
    end
end

end
function OC = operatorJudge(X)
    if strfind(X,'<plus/>')
        OC = '+';
    elseif strfind(X,'<minus/>')
        OC = '-';
    elseif strfind(X,'<times/>')
        OC = '*';
    elseif strfind(X,'<divide/>')
        OC = '/';
    elseif strfind(X,'<power/>')
        OC = '^';
    end
end    
