# Supplementary material for: Utility of constraints reflecting system stability on analyses for biological models
Source: PLoS Comput Biol. 2022 Sep 9;18(9):e1010441. doi: 10.1371/journal.pcbi.1010441 (PMC9491612; doi:10.1371/journal.pcbi.1010441)
Supplement: S2 File — The codes are also available at the following URL: https://github.com/kyoshiaki-tky/teaps_project. (ZIP) [file pcbi.1010441.s009.zip › teaps_project/codes/Teaps/minFunc_2012/mexAll.m]

% minFunc
fprintf('Compiling minFunc files...\n');
mex -outdir minFunc/compiled minFunc/mex/mcholC.c
mex -outdir minFunc/compiled minFunc/mex/lbfgsC.c
mex -outdir minFunc/compiled minFunc/mex/lbfgsAddC.c
mex -outdir minFunc/compiled minFunc/mex/lbfgsProdC.c
