# Supplementary material for: Utility of constraints reflecting system stability on analyses for biological models
Source: PLoS Comput Biol. 2022 Sep 9;18(9):e1010441. doi: 10.1371/journal.pcbi.1010441 (PMC9491612; doi:10.1371/journal.pcbi.1010441)
Supplement: S2 File — The codes are also available at the following URL: https://github.com/kyoshiaki-tky/teaps_project. (ZIP) [file pcbi.1010441.s009.zip › teaps_project/codes/Teaps/minFunc_2012/autoDif/derivativeCheck.m]

function diff = derivativeCheck(funObj,x,order,type,varargin)
% diff = derivativeCheck(funObj,x,order,useComplex,varargin)
%
% type = 1 (simple forward-difference)
% type = 2 (central differencing - default)
% type = 3 (complex-step deriative)

if nargin < 3
	order = 1; % Only check gradient by default
	if nargin < 4
		type = 2; % Use central-differencing by default
	end
end

if order == 2
	[f,g,H] = funObj(x,varargin{:});
	
	fprintf('Checking Hessian...\n');
	[f2,g2,H2] = autoHess(x,type,funObj,varargin{:});
	
	fprintf('Max difference between user and numerical hessian: %e\n',max(abs(H(:)-H2(:))));
	if max(abs(H(:)-H2(:))) > 1e-4
		H
		H2
		diff = abs(H-H2)
		pause;
	end
else
	[f,g] = funObj(x,varargin{:});
	
	fprintf('Checking Gradient...\n');
	[f2,g2] = autoGrad(x,type,funObj,varargin{:});
	
	fprintf('Max difference between user and numerical gradient: %e\n',max(abs(g-g2)));
	if max(abs(g-g2)) > 1e-4
		fprintf('User NumDif:\n');
		[g g2]
		diff = abs(g-g2)
		pause
	end
end
