# Supplementary material for: Utility of constraints reflecting system stability on analyses for biological models
Source: PLoS Comput Biol. 2022 Sep 9;18(9):e1010441. doi: 10.1371/journal.pcbi.1010441 (PMC9491612; doi:10.1371/journal.pcbi.1010441)
Supplement: S2 File — The codes are also available at the following URL: https://github.com/kyoshiaki-tky/teaps_project. (ZIP) [file pcbi.1010441.s009.zip › teaps_project/codes/Teaps/minFunc_2012/autoDif/autoHess.m]

function [f,g,H] = autoHess(x,type,funObj,varargin)
% Numerically compute Hessian of objective function from gradient values

p = length(x);

if type == 1
	% Use finite differencing
	mu = 2*sqrt(1e-12)*(1+norm(x));
	
	[f,g] = funObj(x,varargin{:});
	diff = zeros(p);
	for j = 1:p
		e_j = zeros(p,1);
		e_j(j) = 1;
		[f diff(:,j)] = funObj(x + mu*e_j,varargin{:});
	end
	H = (diff-repmat(g,[1 p]))/mu;
elseif type == 3 % Use Complex Differentials
	mu = 1e-150;
	
	diff = zeros(p);
	for j = 1:p
		e_j = zeros(p,1);
		e_j(j) = 1;
		[f(j) diff(:,j)] = funObj(x + mu*i*e_j,varargin{:});
	end
	f = mean(real(f));
	g = mean(real(diff),2);
	H = imag(diff)/mu;
else % Use central differencing
	mu = 2*sqrt(1e-12)*(1+norm(x));

	f1 = zeros(p,1);
	f2 = zeros(p,1);
	diff1 = zeros(p);
	diff2 = zeros(p);
	for j = 1:p
		e_j = zeros(p,1);
		e_j(j) = 1;
		[f1(j) diff1(:,j)] = funObj(x + mu*e_j,varargin{:});
		[f2(j) diff2(:,j)] = funObj(x - mu*e_j,varargin{:});
	end
	f = mean([f1;f2]);
	g = mean([diff1 diff2],2);
	H = (diff1-diff2)/(2*mu);
end

% Make sure H is symmetric
H = (H+H')/2;

if 0 % DEBUG CODE
	[fReal gReal HReal] = funObj(x,varargin{:});
	[fReal f]
	[gReal g]
	[HReal H]
	pause;
end
