# Supplementary material for: Utility of constraints reflecting system stability on analyses for biological models
Source: PLoS Comput Biol. 2022 Sep 9;18(9):e1010441. doi: 10.1371/journal.pcbi.1010441 (PMC9491612; doi:10.1371/journal.pcbi.1010441)
Supplement: S2 File — The codes are also available at the following URL: https://github.com/kyoshiaki-tky/teaps_project. (ZIP) [file pcbi.1010441.s009.zip › teaps_project/codes/Teaps/minFunc_2012/autoDif/autoHv.m]

function [Hv] = autoHv(v,x,g,useComplex,funObj,varargin)
% [Hv] = autoHv(v,x,g,useComplex,funObj,varargin)
%
% Numerically compute Hessian-vector product H*v of funObj(x,varargin{:})
%  based on gradient values

if useComplex
    mu = 1e-150i;
else
    mu = 2*sqrt(1e-12)*(1+norm(x))/norm(v);
end
[f,finDif] = funObj(x + v*mu,varargin{:});
Hv = (finDif-g)/mu;
