# Supplementary material for: Utility of constraints reflecting system stability on analyses for biological models
Source: PLoS Comput Biol. 2022 Sep 9;18(9):e1010441. doi: 10.1371/journal.pcbi.1010441 (PMC9491612; doi:10.1371/journal.pcbi.1010441)
Supplement: S2 File — The codes are also available at the following URL: https://github.com/kyoshiaki-tky/teaps_project. (ZIP) [file pcbi.1010441.s009.zip › teaps_project/codes/Teaps/minFunc_2012/logisticExample/example_minFunc_LR.m]

clear all

nInst = 500;
nVars = 200;
X = randn(nInst,nVars);
w = randn(nVars,1);
y = sign(X*w + randn(nInst,1));

w_init = zeros(nVars,1);
funObj = @(w)LogisticLoss(w,X,y);

fprintf('\nRunning Steepest Descent\n');
options.Method = 'sd';
minFunc(@LogisticLoss,w_init,options,X,y);
pause;

fprintf('\nRunning Cyclic Steepest Descent\n');
options.Method = 'csd';
minFunc(@LogisticLoss,w_init,options,X,y);
pause;

fprintf('\nRunning Conjugate Gradient\n');
options.Method = 'cg';
minFunc(@LogisticLoss,w_init,options,X,y);
pause;

fprintf('\nRunning Scaled Conjugate Gradient\n');
options.Method = 'scg';
minFunc(@LogisticLoss,w_init,options,X,y);
pause;

fprintf('\nRunning Preconditioned Conjugate Gradient (Diagonal preconditioner)\n');
options.Method = 'pcg';
options.precFunc = @LogisticDiagPrecond;
minFunc(@LogisticLoss,w_init,options,X,y);
pause;

fprintf('\nRunning Preconditioned Conjugate Gradient (L-BFGS preconditioner)\n');
options.Method = 'pcg';
options.precFunc = [];
minFunc(@LogisticLoss,w_init,options,X,y);
pause;

fprintf('\nRunning Hessian-Free Newton w/ numerical Hessian-Vector products\n');
options.Method = 'newton0';
minFunc(@LogisticLoss,w_init,options,X,y);
pause;

fprintf('\nRunning Preconditioned Hessian-Free Newton w/ numerical Hessian-Vector products (Diagonal preconditioner)\n');
options.Method = 'pnewton0';
options.precFunc = @LogisticDiagPrecond;
minFunc(@LogisticLoss,w_init,options,X,y);
pause;

fprintf('\nRunning Preconditioned Hessian-Free Newton w/ numerical Hessian-Vector products (L-BFGS preconditioner)\n');
options.Method = 'pnewton0';
options.precFunc = [];
minFunc(@LogisticLoss,w_init,options,X,y);
pause;

fprintf('\nRunning Hessian-Free Newton w/ analytic Hessian-Vector products\n');
options.Method = 'newton0';
options.HvFunc = @LogisticHv;
minFunc(@LogisticLoss,w_init,options,X,y);
pause;

fprintf('\nRunning Preconditioned Hessian-Free Newton w/ analytic Hessian-Vector products (Diagonal preconditioner)\n');
options.Method = 'pnewton0';
options.HvFunc = @LogisticHv;
options.precFunc = @LogisticDiagPrecond;
minFunc(@LogisticLoss,w_init,options,X,y);
pause;

fprintf('\nRunning Preconditioned Hessian-Free Newton w/ analytic Hessian-Vector products (L-BFGS preconditioner)\n');
options.Method = 'pnewton0';
options.precFunc = [];
options.HvFunc = @LogisticHv;
minFunc(@LogisticLoss,w_init,options,X,y);
pause;
